# Supplementary material for: Characterization of a Novel Heterochromatin Protein 1 Homolog “HP1c” in the Silkworm, Bombyx mori
Source: Insects. 2022 Jul 14;13(7):631. doi: 10.3390/insects13070631 (PMC9316600; doi:10.3390/insects13070631)
Supplement: Supplementary file 1 [file insects-13-00631-s001.zip]

Archive with 2 entries (2 files):
- Figure S1.pdf
- whole blot of Figure3-S1.pdf
